# Supplementary material for: Biodiversity of Actinomycetes from Heavy Metal Contaminated Technosols
Source: Microorganisms. 2021 Jul 30;9(8):1635. doi: 10.3390/microorganisms9081635 (PMC8401206; doi:10.3390/microorganisms9081635)
Supplement: Supplementary file 1 [file microorganisms-09-01635-s001.zip]

Archive with 1 entries (1 files):
- microorganisms-1302146-supplementary.pdf
